# Supplementary material for: Typification of species names in Adenocaulon and Eriachaenium (Compositae/Asteraceae, Subfamily Mutisioideae, Tribe Mutisieae, Subtribe Adenocaulinae)
Source: PhytoKeys. 2016 Sep 9;(69):121–8. doi: 10.3897/phytokeys.69.9779 (PMC5029144; doi:10.3897/phytokeys.69.9779)
Supplement: XML Treatment for Adenocaulon bicolor [file phytokeys.69.9779-treatment1.xml]

<!DOCTYPE tp:taxon-treatment
  PUBLIC "-//TaxonX//DTD Taxonomic Treatment Publishing DTD v0 20100105//EN" "tax-treatment-NSO.dtd">
<tp:taxon-treatment xmlns:tp="http://www.plazi.org/taxpub"><tp:treatment-meta><kwd-group><label>Taxon classification</label><kwd><named-content content-type="kingdom">Plantae</named-content></kwd><kwd><named-content content-type="order">Asterales</named-content></kwd><kwd><named-content content-type="family">Asteraceae</named-content></kwd></kwd-group><mixed-citation publication-type="journal"><person-group><name><surname>Funk</surname><given-names>Vicki A.</given-names></name><name><surname>Hind</surname><given-names>D. J. Nicholas</given-names></name></person-group><article-title>Typification of species names in <italic><tp:taxon-name><tp:taxon-name-part taxon-name-part-type="genus">Adenocaulon</tp:taxon-name-part></tp:taxon-name></italic> and <italic><tp:taxon-name><tp:taxon-name-part taxon-name-part-type="genus">Eriachaenium</tp:taxon-name-part></tp:taxon-name></italic> (<tp:taxon-name><tp:taxon-name-part taxon-name-part-type="family">Compositae</tp:taxon-name-part></tp:taxon-name>/<tp:taxon-name><tp:taxon-name-part taxon-name-part-type="family">Asteraceae</tp:taxon-name-part></tp:taxon-name>, Subfamily <tp:taxon-name><tp:taxon-name-part taxon-name-part-type="subfamily">Mutisioideae</tp:taxon-name-part></tp:taxon-name>, Tribe <tp:taxon-name><tp:taxon-name-part taxon-name-part-type="tribe">Mutisieae</tp:taxon-name-part></tp:taxon-name>, Subtribe <tp:taxon-name><tp:taxon-name-part taxon-name-part-type="subtribe">Adenocaulinae</tp:taxon-name-part></tp:taxon-name>)</article-title><source>PhytoKeys</source><day>9</day><month>9</month><year>2016</year><volume>2016</volume><issue>69</issue><fpage>121</fpage><lpage>128</lpage><pub-id pub-id-type="doi">10.3897/phytokeys.69.9779</pub-id></mixed-citation></tp:treatment-meta><tp:nomenclature><tp:taxon-name>
              <tp:taxon-name-part taxon-name-part-type="genus">Adenocaulon</tp:taxon-name-part>
              <tp:taxon-name-part taxon-name-part-type="species">bicolor</tp:taxon-name-part>
            </tp:taxon-name><tp:taxon-authority>W.J. Hooker</tp:taxon-authority><tp:nomenclature-citation-list><tp:nomenclature-citation><tp:taxon-name>
                  <tp:taxon-name-part taxon-name-part-type="genus">Adenocaulon</tp:taxon-name-part> <tp:taxon-name-part taxon-name-part-type="species">bicolor</tp:taxon-name-part></tp:taxon-name><comment>W.J. Hooker, Botanical Miscellany 1(1): 19–20. Apr 1829. Plate XV.</comment></tp:nomenclature-citation></tp:nomenclature-citation-list></tp:nomenclature><tp:treatment-sec sec-type="type material" id="SECID0ELEAC"><title>Syntype material.</title><p>[Although the cover page of <italic>Botanical Miscellany</italic> volume 1 lists the publication date as 1830, according to <xref ref-type="bibr" rid="B26">Stafleu and Cowan (1979</xref>, page 290) it was published in three parts and part 1 (pages 1–96) was published in 1829]</p><p>
              <bold>Syntype 1.</bold> USA [Washington State], Dense forest of Straits of Juan de Fuca, and near Fort Vancouver and Columbia River, West coast of North America, [1824–1825], <italic>John Scouler s.n.</italic> [1017] [Lectotype: K! here designated; isolectotypes: E00230668*, NY00158065!; <named-content xmlns:xlink="http://www.w3.org/1999/xlink" content-type="dwc:institutional_code" xlink:type="simple">OXF</named-content>* 00005489 (not yet available on JSTOR-GP)]</p><p>Scouler’s trip to Northwest USA was in 1824–1825 (<xref ref-type="bibr" rid="B30">Vegter 1986</xref>) and the area between the Straits and Fort Vancouver and the Columbia River is in Washington State. The E specimen has “Scouler (1017)” written on it. <xref ref-type="bibr" rid="B30">Vegter (1986)</xref> also lists CGE as a possible location for an additional Scouler’s collection but none were found (pers. comm. C. Bartram).</p><p>
              <bold>Syntype 2.</bold> North America, in the Rocky Mountains, [1825–1827], <italic>Thomas Drummond s.n.</italic> [K! (not yet available on JSTOR-GP)]</p><p>Lanjouw and Stafleu (1954) reported that Drummond’s collections could also be in A, <named-content xmlns:xlink="http://www.w3.org/1999/xlink" content-type="dwc:institutional_code" xlink:type="simple">AWH</named-content>, B, <named-content xmlns:xlink="http://www.w3.org/1999/xlink" content-type="dwc:institutional_code" xlink:type="simple">BM</named-content>, CGE, <named-content xmlns:xlink="http://www.w3.org/1999/xlink" content-type="dwc:institutional_code" xlink:type="simple">DELS</named-content>, <named-content xmlns:xlink="http://www.w3.org/1999/xlink" content-type="dwc:institutional_code" xlink:type="simple">DS</named-content>, E, <named-content xmlns:xlink="http://www.w3.org/1999/xlink" content-type="dwc:institutional_code" xlink:type="simple">FI</named-content>, G, G-DC, <named-content xmlns:xlink="http://www.w3.org/1999/xlink" content-type="dwc:institutional_code" xlink:type="simple">GH</named-content>, <named-content xmlns:xlink="http://www.w3.org/1999/xlink" content-type="dwc:institutional_code" xlink:type="simple">GL</named-content>, <named-content xmlns:xlink="http://www.w3.org/1999/xlink" content-type="dwc:institutional_code" xlink:type="simple">GOET</named-content>, <named-content xmlns:xlink="http://www.w3.org/1999/xlink" content-type="dwc:institutional_code" xlink:type="simple">LD</named-content>, <named-content xmlns:xlink="http://www.w3.org/1999/xlink" content-type="dwc:institutional_code" xlink:type="simple">OXF</named-content>, P, <named-content xmlns:xlink="http://www.w3.org/1999/xlink" content-type="dwc:institutional_code" xlink:type="simple">PH</named-content>, S, <named-content xmlns:xlink="http://www.w3.org/1999/xlink" content-type="dwc:institutional_code" xlink:type="simple">TCD</named-content>, <named-content xmlns:xlink="http://www.w3.org/1999/xlink" content-type="dwc:institutional_code" xlink:type="simple">UC</named-content>, <named-content xmlns:xlink="http://www.w3.org/1999/xlink" content-type="dwc:institutional_code" xlink:type="simple">UMO</named-content>, <named-content xmlns:xlink="http://www.w3.org/1999/xlink" content-type="dwc:institutional_code" xlink:type="simple">UPS</named-content>, <named-content xmlns:xlink="http://www.w3.org/1999/xlink" content-type="dwc:institutional_code" xlink:type="simple">US</named-content> (not found), W (not found), <named-content xmlns:xlink="http://www.w3.org/1999/xlink" content-type="dwc:institutional_code" xlink:type="simple">WU</named-content>]. They also said that Drummond was in North America 1825–1827 and that he made a second trip 1831–1835 but the latter trip was after the species was described. <xref ref-type="bibr" rid="B25">Stafleu and Cowan (1976)</xref> <!--PageBreak-->report that the location of Drummond’s original herbarium is unknown but indicate that <named-content xmlns:xlink="http://www.w3.org/1999/xlink" content-type="dwc:institutional_code" xlink:type="simple">BM</named-content> &amp; K have the best sets of his plants.</p><p>
              <italic><tp:taxon-name><tp:taxon-name-part taxon-name-part-type="genus">Adenocaulon</tp:taxon-name-part> <tp:taxon-name-part taxon-name-part-type="species">integrifolium</tp:taxon-name-part></tp:taxon-name></italic> T. Nuttall, Transactions of the American <named-content xmlns:xlink="http://www.w3.org/1999/xlink" xlink:type="simple" content-type="institution" xlink:href="http://grbio.org/institution/philosophical-society" id="NCID0E4JAC">Philosophical Society</named-content>, New Series 7[1]: 289. 1841. Type material: United States, Oregon, Shady woods of the Wahlamet, near its confluence with the Oregon, [1834], <italic>T. Nuttall, s.n</italic>. [Holotype: GH00000615*; isotypes: K! (not yet available on JSTOR-GP); PH00224269*]</p><p>
              <xref ref-type="bibr" rid="B29">Vegter (1983)</xref> listed the date of the expedition as 1834 and said that additional material might have been sent to <named-content xmlns:xlink="http://www.w3.org/1999/xlink" content-type="dwc:institutional_code" xlink:type="simple"><named-content content-type="dwc:institutional_code" xlink:type="simple">LIV</named-content></named-content> (not found) and <named-content xmlns:xlink="http://www.w3.org/1999/xlink" content-type="dwc:institutional_code" xlink:type="simple">NY</named-content> (not found). <xref ref-type="bibr" rid="B4">Bittmann (1990a)</xref> listed <named-content xmlns:xlink="http://www.w3.org/1999/xlink" content-type="dwc:institutional_code" xlink:type="simple">PHIL</named-content> as the location of an isotype but it appears that this refers to the isotype at <named-content xmlns:xlink="http://www.w3.org/1999/xlink" content-type="dwc:institutional_code" xlink:type="simple">PH</named-content> which was annotated by Bittmann (E. Benamy, pers. com.). According to <xref ref-type="bibr" rid="B27">Stafleu and Cowan (1981</xref>, page 786) the prologue was contained in part 1 of volume 7 and published on 12 May 1841.</p></tp:treatment-sec><ref-list><ref id="B26"><mixed-citation xmlns:xlink="http://www.w3.org/1999/xlink" xlink:type="simple">
          <person-group><name name-style="western"><surname>Stafleu</surname><given-names>FA</given-names></name><name name-style="western"><surname>Cowan</surname><given-names>RS</given-names></name></person-group> (<year>1979</year>) <source>Taxonomic Literature</source> (<edition>2nd edition</edition>). <volume>Volume 2, H–Le</volume>. <publisher-name>Bohn, Scheltema &amp; Holkema</publisher-name>, <publisher-loc>Utrecht</publisher-loc>, <size units="page">991 pp</size>. <ext-link xlink:type="simple" ext-link-type="uri" xlink:href="http://www.sil.si.edu/DigitalCollections/tl-2/">http://www.sil.si.edu/DigitalCollections/tl-2/</ext-link></mixed-citation></ref><ref id="B30"><mixed-citation xmlns:xlink="http://www.w3.org/1999/xlink" xlink:type="simple">
          <person-group><name name-style="western"><surname>Vegter</surname><given-names>IH</given-names></name></person-group> (<year>1986</year>) <article-title>Index Herbariorium part II (6): Collectors S.</article-title> <source>Regnum Vegetabile</source> <volume>114</volume>: <fpage>1</fpage>–<lpage>985</lpage>. [<publisher-name>Bohn, Scheltema &amp; Holkema</publisher-name>: <publisher-loc>Utrecht</publisher-loc>/<publisher-loc>Antwerp</publisher-loc> &amp; <publisher-name>W. Junk</publisher-name>, <publisher-loc>The Hague</publisher-loc>/<publisher-loc>Boston</publisher-loc>]</mixed-citation></ref><ref id="B25"><mixed-citation xmlns:xlink="http://www.w3.org/1999/xlink" xlink:type="simple">
          <person-group><name name-style="western"><surname>Stafleu</surname><given-names>FA</given-names></name><name name-style="western"><surname>Cowan</surname><given-names>RS</given-names></name></person-group> (<year>1976</year>) <source>Taxonomic Literature</source> (<edition>2nd edition</edition>). <volume>Volume 1, A–G</volume>. <publisher-name>Bohn, Scheltema &amp; Holkema</publisher-name>, <publisher-loc>Utrecht</publisher-loc>, <size units="page">1135 pp</size>. <ext-link xlink:type="simple" ext-link-type="uri" xlink:href="http://www.sil.si.edu/DigitalCollections/tl-2/">http://www.sil.si.edu/DigitalCollections/tl-2/</ext-link></mixed-citation></ref><ref id="B29"><mixed-citation xmlns:xlink="http://www.w3.org/1999/xlink" xlink:type="simple">
          <person-group><name name-style="western"><surname>Vegter</surname><given-names>IH</given-names></name></person-group> (<year>1983</year>) <article-title>Index Herbariorium part II (5): Collectors N-R.</article-title> <source>Regnum Vegetabile</source> <volume>109</volume>: <fpage>1</fpage>–<lpage>803</lpage>. [<publisher-name>Bohn, Scheltema &amp; Holkema</publisher-name>: <publisher-loc>Utrecht</publisher-loc>/<publisher-loc>Antwerp</publisher-loc> &amp; <publisher-name>W. Junk</publisher-name>, <publisher-loc>The Hague</publisher-loc>/<publisher-loc>Boston</publisher-loc>]</mixed-citation></ref><ref id="B4"><mixed-citation xmlns:xlink="http://www.w3.org/1999/xlink" xlink:type="simple">
          <person-group><name name-style="western"><surname>Bittmann</surname><given-names>M</given-names></name></person-group> (<year>1990a</year>) <article-title>Die Gattung <italic><tp:taxon-name><tp:taxon-name-part taxon-name-part-type="genus">Adenocaulon</tp:taxon-name-part></tp:taxon-name></italic> (<tp:taxon-name><tp:taxon-name-part taxon-name-part-type="family">Compositae</tp:taxon-name-part></tp:taxon-name>): I. Morphologie.</article-title> <source>Candollea</source> <volume>45</volume>: <fpage>389</fpage>–<lpage>420</lpage>.</mixed-citation></ref><ref id="B27"><mixed-citation xmlns:xlink="http://www.w3.org/1999/xlink" xlink:type="simple">
          <person-group><name name-style="western"><surname>Stafleu</surname><given-names>FA</given-names></name><name name-style="western"><surname>Cowan</surname><given-names>RS</given-names></name></person-group> (<year>1981</year>) <source>Taxonomic Literature</source> (<edition>2nd edition</edition>). <volume>Volume 3, Lh–O</volume>. <publisher-name>Bohn, Scheltema &amp; Holkema</publisher-name>, <publisher-loc>Utrecht</publisher-loc>, <size units="page">980 pp</size>. <ext-link xlink:type="simple" ext-link-type="uri" xlink:href="http://www.sil.si.edu/DigitalCollections/tl-2/">http://www.sil.si.edu/DigitalCollections/tl-2/</ext-link></mixed-citation></ref></ref-list></tp:taxon-treatment>
