# Supplementary material for: Typification of species names in Adenocaulon and Eriachaenium (Compositae/Asteraceae, Subfamily Mutisioideae, Tribe Mutisieae, Subtribe Adenocaulinae)
Source: PhytoKeys. 2016 Sep 9;(69):121–8. doi: 10.3897/phytokeys.69.9779 (PMC5029144; doi:10.3897/phytokeys.69.9779)
Supplement: XML Treatment for Adenocaulon chilense [file phytokeys.69.9779-treatment2.xml]

<!DOCTYPE tp:taxon-treatment
  PUBLIC "-//TaxonX//DTD Taxonomic Treatment Publishing DTD v0 20100105//EN" "tax-treatment-NSO.dtd">
<tp:taxon-treatment xmlns:tp="http://www.plazi.org/taxpub"><tp:treatment-meta><kwd-group><label>Taxon classification</label><kwd><named-content content-type="kingdom">Plantae</named-content></kwd><kwd><named-content content-type="order">Asterales</named-content></kwd><kwd><named-content content-type="family">Asteraceae</named-content></kwd></kwd-group><mixed-citation publication-type="journal"><person-group><name><surname>Funk</surname><given-names>Vicki A.</given-names></name><name><surname>Hind</surname><given-names>D. J. Nicholas</given-names></name></person-group><article-title>Typification of species names in <italic><tp:taxon-name><tp:taxon-name-part taxon-name-part-type="genus">Adenocaulon</tp:taxon-name-part></tp:taxon-name></italic> and <italic><tp:taxon-name><tp:taxon-name-part taxon-name-part-type="genus">Eriachaenium</tp:taxon-name-part></tp:taxon-name></italic> (<tp:taxon-name><tp:taxon-name-part taxon-name-part-type="family">Compositae</tp:taxon-name-part></tp:taxon-name>/<tp:taxon-name><tp:taxon-name-part taxon-name-part-type="family">Asteraceae</tp:taxon-name-part></tp:taxon-name>, Subfamily <tp:taxon-name><tp:taxon-name-part taxon-name-part-type="subfamily">Mutisioideae</tp:taxon-name-part></tp:taxon-name>, Tribe <tp:taxon-name><tp:taxon-name-part taxon-name-part-type="tribe">Mutisieae</tp:taxon-name-part></tp:taxon-name>, Subtribe <tp:taxon-name><tp:taxon-name-part taxon-name-part-type="subtribe">Adenocaulinae</tp:taxon-name-part></tp:taxon-name>)</article-title><source>PhytoKeys</source><day>9</day><month>9</month><year>2016</year><volume>2016</volume><issue>69</issue><fpage>121</fpage><lpage>128</lpage><pub-id pub-id-type="doi">10.3897/phytokeys.69.9779</pub-id></mixed-citation></tp:treatment-meta><tp:nomenclature><tp:taxon-name>
              <tp:taxon-name-part taxon-name-part-type="genus">Adenocaulon</tp:taxon-name-part>
              <tp:taxon-name-part taxon-name-part-type="species">chilense</tp:taxon-name-part>
            </tp:taxon-name><tp:taxon-authority>E.F. Poeppig ex C.F. Lessing</tp:taxon-authority><tp:nomenclature-citation-list><tp:nomenclature-citation><tp:taxon-name>
                  <tp:taxon-name-part taxon-name-part-type="genus">Adenocaulon</tp:taxon-name-part> <tp:taxon-name-part taxon-name-part-type="species">chilense</tp:taxon-name-part></tp:taxon-name><comment>E.F. Poeppig ex C.F. Lessing, Linnaea 6: 107–108. 1831.</comment></tp:nomenclature-citation></tp:nomenclature-citation-list></tp:nomenclature><tp:treatment-sec sec-type="type material" id="SECID0E3MAC"><title>Type material.</title><p>Chile. Antuco, [Dec 1828], <italic>E.F. Poeppig 225, diar. 755.</italic> [Holotype most likely at B and destroyed; Lectotype here designated as W* (W1889-0050720); isolectotypes: G00495616*, HAL0110867*, M0029893*, P02505554*, W0064359*, &amp; W0064360*]. <xref ref-type="bibr" rid="B29">Vegter (1983)</xref> listed the date of the field trip as 1827–1829 and she listed additional possible locations of herbarium material as: B, <named-content xmlns:xlink="http://www.w3.org/1999/xlink" content-type="dwc:institutional_code" xlink:type="simple">BR</named-content>, CGE, F, <named-content xmlns:xlink="http://www.w3.org/1999/xlink" content-type="dwc:institutional_code" xlink:type="simple">FI</named-content>-W, <named-content xmlns:xlink="http://www.w3.org/1999/xlink" content-type="dwc:institutional_code" xlink:type="simple">GOET</named-content>, K, <named-content xmlns:xlink="http://www.w3.org/1999/xlink" content-type="dwc:institutional_code" xlink:type="simple">KIEL</named-content>, L, <named-content xmlns:xlink="http://www.w3.org/1999/xlink" content-type="dwc:institutional_code" xlink:type="simple">LE</named-content>, <named-content xmlns:xlink="http://www.w3.org/1999/xlink" content-type="dwc:institutional_code" xlink:type="simple">LZ</named-content>, <named-content xmlns:xlink="http://www.w3.org/1999/xlink" content-type="dwc:institutional_code" xlink:type="simple">MO</named-content>, <named-content xmlns:xlink="http://www.w3.org/1999/xlink" content-type="dwc:institutional_code" xlink:type="simple">NY</named-content>, <named-content xmlns:xlink="http://www.w3.org/1999/xlink" content-type="dwc:institutional_code" xlink:type="simple">OXF</named-content>, <named-content xmlns:xlink="http://www.w3.org/1999/xlink" content-type="dwc:institutional_code" xlink:type="simple">PR</named-content>, <named-content xmlns:xlink="http://www.w3.org/1999/xlink" content-type="dwc:institutional_code" xlink:type="simple">PRC</named-content>, <named-content xmlns:xlink="http://www.w3.org/1999/xlink" content-type="dwc:institutional_code" xlink:type="simple">US</named-content>, <named-content xmlns:xlink="http://www.w3.org/1999/xlink" content-type="dwc:institutional_code" xlink:type="simple">WRSL</named-content>.</p><p>Lessing’s descriptions seem to be based on specimens that he examined at B. They were most likely collected by B staff/associates or sent to B as a gift/exchange. The <tp:taxon-name><tp:taxon-name-part taxon-name-part-type="family">Compositae</tp:taxon-name-part></tp:taxon-name> herbarium at B was destroyed during WWII (<xref ref-type="bibr" rid="B10">Hiepko 1987</xref>) so when duplicates can be found they are designated as lectotypes. Lessing participated in two series of papers about <tp:taxon-name><tp:taxon-name-part taxon-name-part-type="family">Compositae</tp:taxon-name-part></tp:taxon-name> in the journal <italic>Linnaea</italic>. The title of Lessing’s first series of papers in <italic>Linnaea</italic> was <italic>Synanthereis Herbarii Regii Berolinensis</italic> (<xref ref-type="bibr" rid="B14">Lessing 1929</xref>, <xref ref-type="bibr" rid="B15">1830a</xref>, <xref ref-type="bibr" rid="B16">1830b</xref>, <xref ref-type="bibr" rid="B17">1930c</xref>). The second series included two papers by <xref ref-type="bibr" rid="B18">Lessing (1831a</xref>, <xref ref-type="bibr" rid="B19">1831b</xref>), the latter of which included the type description of <italic><tp:taxon-name><tp:taxon-name-part taxon-name-part-type="genus">Adenocaulon</tp:taxon-name-part> <tp:taxon-name-part taxon-name-part-type="species">chilense</tp:taxon-name-part></tp:taxon-name></italic>. These two articles were part of a larger series entitled <italic>De plantis in expeditione speculatoria Romanzoffiana observatis disserere pergunt AD. de Chamisso et D. de Schlechtendal</italic>, and although Chamisso’s original collections were no doubt at <named-content xmlns:xlink="http://www.w3.org/1999/xlink" content-type="dwc:institutional_code" xlink:type="simple">LE</named-content> and Schlechtendal’s at <named-content xmlns:xlink="http://www.w3.org/1999/xlink" content-type="dwc:institutional_code" xlink:type="simple">HAL</named-content> they both probably sent duplicates to B and it is likely that Lessing worked from the duplicate material. Interestingly the “Romanzoffiana” treatment is part of a larger series of papers that began in volume 1 of <italic>Linnaea</italic> (<xref ref-type="bibr" rid="B6">Chamisso 1826</xref>). In his preface <xref ref-type="bibr" rid="B6">Chamisso (1826)</xref> says that the exploratory expeditions were supported by Count de Romanzoff the Imperial Chancellor in 1815, hence the name of the article. The preface mentions other collectors but does not mention Poeppig. Poeppig’s original set is supposed to be at W <!--PageBreak-->(<xref ref-type="bibr" rid="B29">Vegter 1983</xref>) and it is likely that a duplicate was sent to B. There are two collections at W (E. Vitek, pers. comm.) and one has been selected as the lectotype.</p><p>There is some confusion as to the collecting number: on many specimens there are two numbers, the number of the printed labels differing somewhat from the “diario” numbers that are often handwritten. As a result, some records for this particular collection have the number 755 but others list 255 (likewise JSTOR-GP entries list one or the other). Some specimens clearly have both 755 &amp; 225 printed on the labels and others do not. It is possible that the collecting number is 755 as it appears handwritten on the lectotype (and on the printed lables as “diar. 755”) and other type material has 255 printed on the labels and this may be a species number. Vitek (pers. comm.) provided an example of how the collecting number might be cited and we have followed that.</p><p>
              <italic><tp:taxon-name><tp:taxon-name-part taxon-name-part-type="genus">Adenocaulon</tp:taxon-name-part> <tp:taxon-name-part taxon-name-part-type="species">lechleri</tp:taxon-name-part></tp:taxon-name></italic> C.H. Schultz Bipontinus, Flora 38: 113. 1855. Type material. Chile. Ad portum Port Famine, s.d. [1850–1853], <italic>W. Lechler 1245</italic> [Holotype: P02505548* ex Herb. Sch. Bip.; isotypes, BR0000005630134*, G00222157*, G00222158*, G00222159*, GH00000617*, M0029894*, M0029895*, NY00158067*, P02505546*, P02505547*, P03313093*]. On JSTOR-GP there is specimen from K from <italic>Herbarium Hookerianum</italic> collected by Lechler (s.n.) but with a date of 20 January 1854 and a different location. This is not believed to be type material. <xref ref-type="bibr" rid="B7">Chaudhri et al. (1972)</xref> gave the dates of this trip as 1850–1853.</p><p>
              <italic><tp:taxon-name><tp:taxon-name-part taxon-name-part-type="genus">Boerhavia</tp:taxon-name-part> <tp:taxon-name-part taxon-name-part-type="species">nudicaulis</tp:taxon-name-part></tp:taxon-name></italic> R.A. Philippi, Linnaea 29: 37. 1857. Type material. Chile. Chillán, 1 Dec 1855, <italic>P. Germain s.n</italic> [Holotype: SGO000001680*; isotypes: G00414903*; K000500419!. K000500419 is not listed as a type in JSTOR-GP and the date printed on the label is ‘1856 et 1857”, but it has the correct location and was originally identified as <italic><tp:taxon-name><tp:taxon-name-part taxon-name-part-type="genus">Boerhavia</tp:taxon-name-part> <tp:taxon-name-part taxon-name-part-type="species">nudicaulis</tp:taxon-name-part></tp:taxon-name></italic> so it is probably an isotype.]</p><p>According to Lanjouw and Stafleu (1957), Germain was in Chile 1854–1890 and they indicated that there may be additional specimens at <named-content xmlns:xlink="http://www.w3.org/1999/xlink" content-type="dwc:institutional_code" xlink:type="simple">BM</named-content>, F, <named-content xmlns:xlink="http://www.w3.org/1999/xlink" content-type="dwc:institutional_code" xlink:type="simple">FI</named-content>, P, W and Philippi types may be at <named-content xmlns:xlink="http://www.w3.org/1999/xlink" content-type="dwc:institutional_code" xlink:type="simple">BAF</named-content> (no reply).</p></tp:treatment-sec><ref-list><ref id="B29"><mixed-citation xmlns:xlink="http://www.w3.org/1999/xlink" xlink:type="simple">
          <person-group><name name-style="western"><surname>Vegter</surname><given-names>IH</given-names></name></person-group> (<year>1983</year>) <article-title>Index Herbariorium part II (5): Collectors N-R.</article-title> <source>Regnum Vegetabile</source> <volume>109</volume>: <fpage>1</fpage>–<lpage>803</lpage>. [<publisher-name>Bohn, Scheltema &amp; Holkema</publisher-name>: <publisher-loc>Utrecht</publisher-loc>/<publisher-loc>Antwerp</publisher-loc> &amp; <publisher-name>W. Junk</publisher-name>, <publisher-loc>The Hague</publisher-loc>/<publisher-loc>Boston</publisher-loc>]</mixed-citation></ref><ref id="B10"><mixed-citation xmlns:xlink="http://www.w3.org/1999/xlink" xlink:type="simple">
          <person-group><name name-style="western"><surname>Hiepko</surname><given-names>P</given-names></name></person-group> (<year>1987</year>) <article-title>The collections of the Botanical Museum Berlin-Dahlem (B) and their history.</article-title> <source>Englera</source> <volume>7</volume>: <fpage>219</fpage>–<lpage>252</lpage>. <ext-link xlink:type="simple" ext-link-type="uri" xlink:href="http://bgbm3.bgbm.fu-berlin.de/BGBM/research/englera/default.htm">http://bgbm3.bgbm.fu-berlin.de/BGBM/research/englera/default.htm</ext-link></mixed-citation></ref><ref id="B14"><mixed-citation xmlns:xlink="http://www.w3.org/1999/xlink" xlink:type="simple">
          <person-group><name name-style="western"><surname>Lessing</surname><given-names>CF</given-names></name></person-group> (<year>1829</year>) <article-title>De Synanthereis herbarii regii Berolinensis. Dissertatio prima.</article-title> <source>Linnaea</source> <volume>4</volume>: <fpage>240</fpage>–<lpage>356</lpage>. <ext-link xlink:type="simple" ext-link-type="uri" xlink:href="http://biodiversitylibrary.org/page/95613">http://biodiversitylibrary.org/page/95613</ext-link></mixed-citation></ref><ref id="B15"><mixed-citation xmlns:xlink="http://www.w3.org/1999/xlink" xlink:type="simple">
          <person-group><name name-style="western"><surname>Lessing</surname><given-names>CF</given-names></name></person-group> (<year>1830a</year>) <article-title>De Synanthereis herbarii regii Berolinensis. Dissertatio secunda.</article-title> <source>Linnaea</source> <volume>5</volume>: <fpage>1</fpage>–<lpage>42</lpage>. <ext-link xlink:type="simple" ext-link-type="uri" xlink:href="http://biodiversitylibrary.org/page/35307123">http://biodiversitylibrary.org/page/35307123</ext-link></mixed-citation></ref><ref id="B16"><mixed-citation xmlns:xlink="http://www.w3.org/1999/xlink" xlink:type="simple">
          <person-group><name name-style="western"><surname>Lessing</surname><given-names>CF</given-names></name></person-group> (<year>1830b</year>) <article-title>De Synanthereis herbarii regii Berolinensis. Dissertatio tertia (part 1).</article-title> <source>Linnaea</source> <volume>5</volume>: <fpage>237</fpage>–<lpage>298</lpage>. <ext-link xlink:type="simple" ext-link-type="uri" xlink:href="http://biodiversitylibrary.org/page/35307359">http://biodiversitylibrary.org/page/35307359</ext-link></mixed-citation></ref><ref id="B17"><mixed-citation xmlns:xlink="http://www.w3.org/1999/xlink" xlink:type="simple">
          <person-group><name name-style="western"><surname>Lessing</surname><given-names>CF</given-names></name></person-group> (<year>1830c</year>) <article-title>De Synanthereis herbarii regii Berolinensis. Dissertatio tertia (part 2).</article-title> <source>Linnaea</source> <volume>5</volume>: <fpage>337</fpage>–<lpage>365</lpage>. <ext-link xlink:type="simple" ext-link-type="uri" xlink:href="http://biodiversitylibrary.org/page/35307459">http://biodiversitylibrary.org/page/35307459</ext-link></mixed-citation></ref><ref id="B18"><mixed-citation xmlns:xlink="http://www.w3.org/1999/xlink" xlink:type="simple">
          <person-group><name name-style="western"><surname>Lessing</surname><given-names>CF</given-names></name></person-group> (<year>1831a</year>) <article-title>Synanthereae Rich – De plantis in expeditione speculatoria Romanzoffiana observatis disserere pergunt AD. de Chamisso et D. de Schlechtendal.</article-title> <source>Linnaea</source> <volume>6</volume>: <fpage>83</fpage>–<lpage>170</lpage>. <ext-link xlink:type="simple" ext-link-type="uri" xlink:href="http://biodiversitylibrary.org/page/97076">http://biodiversitylibrary.org/page/97076</ext-link></mixed-citation></ref><ref id="B19"><mixed-citation xmlns:xlink="http://www.w3.org/1999/xlink" xlink:type="simple">
          <person-group><name name-style="western"><surname>Lessing</surname><given-names>CF</given-names></name></person-group> (<year>1831b</year>) <article-title>Synanthereae Rich – De plantis in expeditione speculatoria Romanzoffiana observatis disserere pergunt AD. de Chamisso et D. de Schlechtendal.</article-title> <source>Linnaea</source> <volume>6</volume>: <fpage>209</fpage>–<lpage>260</lpage>. <ext-link xlink:type="simple" ext-link-type="uri" xlink:href="http://biodiversitylibrary.org/page/97202">http://biodiversitylibrary.org/page/97202</ext-link></mixed-citation></ref><ref id="B6"><mixed-citation xmlns:xlink="http://www.w3.org/1999/xlink" xlink:type="simple">
          <person-group><name name-style="western"><surname>Chamisso</surname><given-names>A</given-names></name></person-group> (<year>1826</year>) <article-title>Praefatur – De plantis in expeditione speculatoria Romanzoffiana observatis rationem dicunt Adelbertus de Chamisso et Diedericus de Schlechtendal.</article-title> <source>Linnaea</source> <volume>6</volume>: <fpage>1</fpage>–<lpage>11</lpage>. <ext-link xlink:type="simple" ext-link-type="uri" xlink:href="http://biodiversitylibrary.org/page/37174517">http://biodiversitylibrary.org/page/37174517</ext-link></mixed-citation></ref><ref id="B7"><mixed-citation xmlns:xlink="http://www.w3.org/1999/xlink" xlink:type="simple">
          <person-group><name name-style="western"><surname>Chaudhri</surname><given-names>MN</given-names></name><name name-style="western"><surname>Vegter</surname><given-names>IH</given-names></name><name name-style="western"><surname>De Wal</surname><given-names>CM</given-names></name></person-group> (<year>1972</year>) <article-title>Index Herbariorium part II (3): Collectors I–L.</article-title> <source>Regnum Vegetabile</source> <volume>86</volume>: <fpage>1</fpage>–<lpage>473</lpage>.</mixed-citation></ref></ref-list></tp:taxon-treatment>
