# Supplementary material for: Typification of species names in Adenocaulon and Eriachaenium (Compositae/Asteraceae, Subfamily Mutisioideae, Tribe Mutisieae, Subtribe Adenocaulinae)
Source: PhytoKeys. 2016 Sep 9;(69):121–8. doi: 10.3897/phytokeys.69.9779 (PMC5029144; doi:10.3897/phytokeys.69.9779)
Supplement: XML Treatment for Adenocaulon himalaicum [file phytokeys.69.9779-treatment3.xml]

<!DOCTYPE tp:taxon-treatment
  PUBLIC "-//TaxonX//DTD Taxonomic Treatment Publishing DTD v0 20100105//EN" "tax-treatment-NSO.dtd">
<tp:taxon-treatment xmlns:tp="http://www.plazi.org/taxpub"><tp:treatment-meta><kwd-group><label>Taxon classification</label><kwd><named-content content-type="kingdom">Plantae</named-content></kwd><kwd><named-content content-type="order">Asterales</named-content></kwd><kwd><named-content content-type="family">Asteraceae</named-content></kwd></kwd-group><mixed-citation publication-type="journal"><person-group><name><surname>Funk</surname><given-names>Vicki A.</given-names></name><name><surname>Hind</surname><given-names>D. J. Nicholas</given-names></name></person-group><article-title>Typification of species names in <italic><tp:taxon-name><tp:taxon-name-part taxon-name-part-type="genus">Adenocaulon</tp:taxon-name-part></tp:taxon-name></italic> and <italic><tp:taxon-name><tp:taxon-name-part taxon-name-part-type="genus">Eriachaenium</tp:taxon-name-part></tp:taxon-name></italic> (<tp:taxon-name><tp:taxon-name-part taxon-name-part-type="family">Compositae</tp:taxon-name-part></tp:taxon-name>/<tp:taxon-name><tp:taxon-name-part taxon-name-part-type="family">Asteraceae</tp:taxon-name-part></tp:taxon-name>, Subfamily <tp:taxon-name><tp:taxon-name-part taxon-name-part-type="subfamily">Mutisioideae</tp:taxon-name-part></tp:taxon-name>, Tribe <tp:taxon-name><tp:taxon-name-part taxon-name-part-type="tribe">Mutisieae</tp:taxon-name-part></tp:taxon-name>, Subtribe <tp:taxon-name><tp:taxon-name-part taxon-name-part-type="subtribe">Adenocaulinae</tp:taxon-name-part></tp:taxon-name>)</article-title><source>PhytoKeys</source><day>9</day><month>9</month><year>2016</year><volume>2016</volume><issue>69</issue><fpage>121</fpage><lpage>128</lpage><pub-id pub-id-type="doi">10.3897/phytokeys.69.9779</pub-id></mixed-citation></tp:treatment-meta><tp:nomenclature><tp:taxon-name>
              <tp:taxon-name-part taxon-name-part-type="genus">Adenocaulon</tp:taxon-name-part>
              <tp:taxon-name-part taxon-name-part-type="species">himalaicum</tp:taxon-name-part>
            </tp:taxon-name><tp:taxon-authority>M.P. Edgeworth</tp:taxon-authority><tp:nomenclature-citation-list><tp:nomenclature-citation><tp:taxon-name>
                  <tp:taxon-name-part taxon-name-part-type="genus">Adenocaulon</tp:taxon-name-part> <tp:taxon-name-part taxon-name-part-type="species">himalaicum</tp:taxon-name-part></tp:taxon-name><comment>M.P. Edgeworth, Transactions of the <named-content xmlns:xlink="http://www.w3.org/1999/xlink" xlink:type="simple" content-type="institution" xlink:href="http://grbio.org/institution/linnean-society-london" id="NCID0ESGAE">Linnean Society of London</named-content> 20: 64. 1851.</comment></tp:nomenclature-citation></tp:nomenclature-citation-list></tp:nomenclature><tp:treatment-sec sec-type="type material" id="SECID0E2GAE"><title>Type material.</title><p>Himalaya in sylvis, 7000–9000 ft, between Nagkanda and Kotgurh [India, Himachal Pradesh], 1844, <italic>M.P. Edgeworth 15</italic> [Holotype: K000250901!; Probable isotypes: K! K000250901, <named-content xmlns:xlink="http://www.w3.org/1999/xlink" content-type="dwc:institutional_code" xlink:type="simple">OXF</named-content>* (OXF00005487, not yet available in JSTOR-GP)].</p><p>The printed label on the Holotype has a date of 1844, the <named-content xmlns:xlink="http://www.w3.org/1999/xlink" content-type="dwc:institutional_code" xlink:type="simple">OXF</named-content> sheet has the handwritten date of Oct 1840, and the K isotype has no date. TL2 (<xref ref-type="bibr" rid="B25">Stafleu and Cowan 1976</xref> and Lanjouw and Stafleu 1957) indicated that an additional specimen maybe at G-DC (not found, <!--PageBreak-->pers. comm. Loze). Only the K specimen has a printed label with a date and a “collecting number” so these may have been added by Kew. Since dates on these older specimens are often mixed up it seems likely that the second K specimen and the <named-content xmlns:xlink="http://www.w3.org/1999/xlink" content-type="dwc:institutional_code" xlink:type="simple">OXF</named-content> specimen are isotypes.</p></tp:treatment-sec><ref-list><ref id="B25"><mixed-citation xmlns:xlink="http://www.w3.org/1999/xlink" xlink:type="simple">
          <person-group><name name-style="western"><surname>Stafleu</surname><given-names>FA</given-names></name><name name-style="western"><surname>Cowan</surname><given-names>RS</given-names></name></person-group> (<year>1976</year>) <source>Taxonomic Literature</source> (<edition>2nd edition</edition>). <volume>Volume 1, A–G</volume>. <publisher-name>Bohn, Scheltema &amp; Holkema</publisher-name>, <publisher-loc>Utrecht</publisher-loc>, <size units="page">1135 pp</size>. <ext-link xlink:type="simple" ext-link-type="uri" xlink:href="http://www.sil.si.edu/DigitalCollections/tl-2/">http://www.sil.si.edu/DigitalCollections/tl-2/</ext-link></mixed-citation></ref></ref-list></tp:taxon-treatment>
