# Supplementary material for: Typification of species names in Adenocaulon and Eriachaenium (Compositae/Asteraceae, Subfamily Mutisioideae, Tribe Mutisieae, Subtribe Adenocaulinae)
Source: PhytoKeys. 2016 Sep 9;(69):121–8. doi: 10.3897/phytokeys.69.9779 (PMC5029144; doi:10.3897/phytokeys.69.9779)
Supplement: XML Treatment for Adenocaulon adhaerescens [file phytokeys.69.9779-treatment4.xml]

<!DOCTYPE tp:taxon-treatment
  PUBLIC "-//TaxonX//DTD Taxonomic Treatment Publishing DTD v0 20100105//EN" "tax-treatment-NSO.dtd">
<tp:taxon-treatment xmlns:tp="http://www.plazi.org/taxpub"><tp:treatment-meta><kwd-group><label>Taxon classification</label><kwd><named-content content-type="kingdom">Plantae</named-content></kwd><kwd><named-content content-type="order">Asterales</named-content></kwd><kwd><named-content content-type="family">Asteraceae</named-content></kwd></kwd-group><mixed-citation publication-type="journal"><person-group><name><surname>Funk</surname><given-names>Vicki A.</given-names></name><name><surname>Hind</surname><given-names>D. J. Nicholas</given-names></name></person-group><article-title>Typification of species names in <italic><tp:taxon-name><tp:taxon-name-part taxon-name-part-type="genus">Adenocaulon</tp:taxon-name-part></tp:taxon-name></italic> and <italic><tp:taxon-name><tp:taxon-name-part taxon-name-part-type="genus">Eriachaenium</tp:taxon-name-part></tp:taxon-name></italic> (<tp:taxon-name><tp:taxon-name-part taxon-name-part-type="family">Compositae</tp:taxon-name-part></tp:taxon-name>/<tp:taxon-name><tp:taxon-name-part taxon-name-part-type="family">Asteraceae</tp:taxon-name-part></tp:taxon-name>, Subfamily <tp:taxon-name><tp:taxon-name-part taxon-name-part-type="subfamily">Mutisioideae</tp:taxon-name-part></tp:taxon-name>, Tribe <tp:taxon-name><tp:taxon-name-part taxon-name-part-type="tribe">Mutisieae</tp:taxon-name-part></tp:taxon-name>, Subtribe <tp:taxon-name><tp:taxon-name-part taxon-name-part-type="subtribe">Adenocaulinae</tp:taxon-name-part></tp:taxon-name>)</article-title><source>PhytoKeys</source><day>9</day><month>9</month><year>2016</year><volume>2016</volume><issue>69</issue><fpage>121</fpage><lpage>128</lpage><pub-id pub-id-type="doi">10.3897/phytokeys.69.9779</pub-id></mixed-citation></tp:treatment-meta><tp:nomenclature><tp:taxon-name>
              <tp:taxon-name-part taxon-name-part-type="genus">Adenocaulon</tp:taxon-name-part>
              <tp:taxon-name-part taxon-name-part-type="species">adhaerescens</tp:taxon-name-part>
            </tp:taxon-name><tp:taxon-authority>C.J. Maximowicz</tp:taxon-authority><tp:nomenclature-citation-list><tp:nomenclature-citation><tp:taxon-name>
                  <tp:taxon-name-part taxon-name-part-type="genus">Adenocaulon</tp:taxon-name-part> <tp:taxon-name-part taxon-name-part-type="species">adhaerescens</tp:taxon-name-part></tp:taxon-name><comment>C.J. Maximowicz, Primitiae florae Amurensis: 152–154. 1859.</comment></tp:nomenclature-citation></tp:nomenclature-citation-list></tp:nomenclature><tp:treatment-sec sec-type="type material" id="SECID0EHJAE"><title>Type material.</title><p>Russia, Amur, [7 July 1855], <italic>C.J. Maximowicz s.n.</italic></p><p>Amur is an area in Siberia (Russia) near the border with China. Vegter (1976) indicated that Maximowicz went to Amur in 1854–1856 and again in 1859–1860 but the latter years are too late for this species description. The lectotype selected below has the date of 7 July 1855 on the label.</p><p>According to the protologue there are five syntypes all collected by Maximowicz from Amur, the Khabarovsk Region of Russia. Maximowicz worked at <named-content xmlns:xlink="http://www.w3.org/1999/xlink" content-type="dwc:institutional_code" xlink:type="simple">LE</named-content> and so the material he used to describe this species should be there.</p><p>
              <bold>Syntype 1.</bold> Borbi (an Nadelholzrändern, 27 June fl. pr.) [Borbi, Russia: 51.24, 139.36; 14 Km SSE of Tsimmermanovka and the Amur River (<xref ref-type="bibr" rid="B1">Anonymous 1864</xref>)]</p><p>
              <bold>Syntype 2.</bold> Ussuri-Mündung [mouth of the Ussuri River], Wäldern, and especially frequent in Waldstegen, Poddale, 20 May (sterile)</p><p>
              <bold>Syntype 3.</bold> Chungar [Khungari River], 11 July (fl. pr.) Lectotype here designated: LE01013892* (not yet available in JSTOR-GP); Isolectotypes: H1023222*, K000768768!, S0940878*)</p><p>
              <bold>Syntype 4.</bold> Dshare [mouth of “Dondon” (now Anyuy) River], 18 July (flor. et frf.)</p><p>
              <bold>Syntype 5.</bold> Ssargu [now Sharga Lake], 14 July 1855 (fl. et defl.)</p><p>Syntype 3 was selected as the lectotype because the location, day and month are the same as those listed in the protologue. All other specimens either had no information on the actual sheet or conflicting information. Vegter (1976) listed other herbaria that might hold type material: L, <named-content xmlns:xlink="http://www.w3.org/1999/xlink" content-type="dwc:institutional_code" xlink:type="simple">NY</named-content>, <named-content xmlns:xlink="http://www.w3.org/1999/xlink" content-type="dwc:institutional_code" xlink:type="simple">PU</named-content>, W.</p></tp:treatment-sec><ref-list><ref id="B1"><mixed-citation xmlns:xlink="http://www.w3.org/1999/xlink" xlink:type="simple">
          <person-group><name name-style="western"><surname>Anonymous</surname></name></person-group> (<year>1864</year>) <source>Index Geographicus, Being a List Alphabetically Arranged of the Principal Places on the Globe, with the Countries and Subdivisions of the Countries in which They are Situated, and Their Latitudes and Longitudes Compiled Specially with Reference to Keith Johnston's Royal Atlas</source>. <publisher-name>William Blackwood and Sons</publisher-name>, <publisher-loc>Edinburgh</publisher-loc> and <publisher-loc>London</publisher-loc>, <size units="page">676 pp</size>. <ext-link xlink:type="simple" ext-link-type="uri" xlink:href="http://books.google.com/books?id=zJB8EM56oikC&amp;hl=&amp;source=gbs_api">http://books.google.com/books?id=zJB8EM56oikC&amp;hl=&amp;source=gbs_api</ext-link></mixed-citation></ref></ref-list></tp:taxon-treatment>
