# Supplementary material for: Typification of species names in Adenocaulon and Eriachaenium (Compositae/Asteraceae, Subfamily Mutisioideae, Tribe Mutisieae, Subtribe Adenocaulinae)
Source: PhytoKeys. 2016 Sep 9;(69):121–8. doi: 10.3897/phytokeys.69.9779 (PMC5029144; doi:10.3897/phytokeys.69.9779)
Supplement: XML Treatment for Adenocaulon lyratum [file phytokeys.69.9779-treatment5.xml]

<!DOCTYPE tp:taxon-treatment
  PUBLIC "-//TaxonX//DTD Taxonomic Treatment Publishing DTD v0 20100105//EN" "tax-treatment-NSO.dtd">
<tp:taxon-treatment xmlns:tp="http://www.plazi.org/taxpub"><tp:treatment-meta><kwd-group><label>Taxon classification</label><kwd><named-content content-type="kingdom">Plantae</named-content></kwd><kwd><named-content content-type="order">Asterales</named-content></kwd><kwd><named-content content-type="family">Asteraceae</named-content></kwd></kwd-group><mixed-citation publication-type="journal"><person-group><name><surname>Funk</surname><given-names>Vicki A.</given-names></name><name><surname>Hind</surname><given-names>D. J. Nicholas</given-names></name></person-group><article-title>Typification of species names in <italic><tp:taxon-name><tp:taxon-name-part taxon-name-part-type="genus">Adenocaulon</tp:taxon-name-part></tp:taxon-name></italic> and <italic><tp:taxon-name><tp:taxon-name-part taxon-name-part-type="genus">Eriachaenium</tp:taxon-name-part></tp:taxon-name></italic> (<tp:taxon-name><tp:taxon-name-part taxon-name-part-type="family">Compositae</tp:taxon-name-part></tp:taxon-name>/<tp:taxon-name><tp:taxon-name-part taxon-name-part-type="family">Asteraceae</tp:taxon-name-part></tp:taxon-name>, Subfamily <tp:taxon-name><tp:taxon-name-part taxon-name-part-type="subfamily">Mutisioideae</tp:taxon-name-part></tp:taxon-name>, Tribe <tp:taxon-name><tp:taxon-name-part taxon-name-part-type="tribe">Mutisieae</tp:taxon-name-part></tp:taxon-name>, Subtribe <tp:taxon-name><tp:taxon-name-part taxon-name-part-type="subtribe">Adenocaulinae</tp:taxon-name-part></tp:taxon-name>)</article-title><source>PhytoKeys</source><day>9</day><month>9</month><year>2016</year><volume>2016</volume><issue>69</issue><fpage>121</fpage><lpage>128</lpage><pub-id pub-id-type="doi">10.3897/phytokeys.69.9779</pub-id></mixed-citation></tp:treatment-meta><tp:nomenclature><tp:taxon-name>
              <tp:taxon-name-part taxon-name-part-type="genus">Adenocaulon</tp:taxon-name-part>
              <tp:taxon-name-part taxon-name-part-type="species">lyratum</tp:taxon-name-part>
            </tp:taxon-name><tp:taxon-authority>S.F. Blake</tp:taxon-authority><tp:nomenclature-citation-list><tp:nomenclature-citation><tp:taxon-name>
                  <tp:taxon-name-part taxon-name-part-type="genus">Adenocaulon</tp:taxon-name-part> <tp:taxon-name-part taxon-name-part-type="species">lyratum</tp:taxon-name-part></tp:taxon-name><comment>S.F. Blake, Journal of the Washington Academy of Sciences 24: 435–436. 1934.</comment></tp:nomenclature-citation></tp:nomenclature-citation-list></tp:nomenclature><tp:treatment-sec sec-type="type material" id="SECID0EKMAE"><title>Type material.</title><p>Guatemala. In open woods, Chichavac, Dept. Chimaltenango, alt. 2530 m, 20 Sept 1933, <italic>A.F. Skutch 622</italic>, [Holotype: US00128315!; Isotypes: CAS0000062!; GH00000616*; K000500423*; LL00374377*; MICH1108850*]</p><!--PageBreak--></tp:treatment-sec></tp:taxon-treatment>
