# Supplementary material for: Typification of species names in Adenocaulon and Eriachaenium (Compositae/Asteraceae, Subfamily Mutisioideae, Tribe Mutisieae, Subtribe Adenocaulinae)
Source: PhytoKeys. 2016 Sep 9;(69):121–8. doi: 10.3897/phytokeys.69.9779 (PMC5029144; doi:10.3897/phytokeys.69.9779)
Supplement: XML Treatment for Eriachaenium magellanicum [file phytokeys.69.9779-treatment7.xml]

<!DOCTYPE tp:taxon-treatment
  PUBLIC "-//TaxonX//DTD Taxonomic Treatment Publishing DTD v0 20100105//EN" "tax-treatment-NSO.dtd">
<tp:taxon-treatment xmlns:tp="http://www.plazi.org/taxpub"><tp:treatment-meta><kwd-group><label>Taxon classification</label><kwd><named-content content-type="kingdom">Plantae</named-content></kwd><kwd><named-content content-type="order">Asterales</named-content></kwd><kwd><named-content content-type="family">Asteraceae</named-content></kwd></kwd-group><mixed-citation publication-type="journal"><person-group><name><surname>Funk</surname><given-names>Vicki A.</given-names></name><name><surname>Hind</surname><given-names>D. J. Nicholas</given-names></name></person-group><article-title>Typification of species names in <italic><tp:taxon-name><tp:taxon-name-part taxon-name-part-type="genus">Adenocaulon</tp:taxon-name-part></tp:taxon-name></italic> and <italic><tp:taxon-name><tp:taxon-name-part taxon-name-part-type="genus">Eriachaenium</tp:taxon-name-part></tp:taxon-name></italic> (<tp:taxon-name><tp:taxon-name-part taxon-name-part-type="family">Compositae</tp:taxon-name-part></tp:taxon-name>/<tp:taxon-name><tp:taxon-name-part taxon-name-part-type="family">Asteraceae</tp:taxon-name-part></tp:taxon-name>, Subfamily <tp:taxon-name><tp:taxon-name-part taxon-name-part-type="subfamily">Mutisioideae</tp:taxon-name-part></tp:taxon-name>, Tribe <tp:taxon-name><tp:taxon-name-part taxon-name-part-type="tribe">Mutisieae</tp:taxon-name-part></tp:taxon-name>, Subtribe <tp:taxon-name><tp:taxon-name-part taxon-name-part-type="subtribe">Adenocaulinae</tp:taxon-name-part></tp:taxon-name>)</article-title><source>PhytoKeys</source><day>9</day><month>9</month><year>2016</year><volume>2016</volume><issue>69</issue><fpage>121</fpage><lpage>128</lpage><pub-id pub-id-type="doi">10.3897/phytokeys.69.9779</pub-id></mixed-citation></tp:treatment-meta><tp:nomenclature><tp:taxon-name>
              <tp:taxon-name-part taxon-name-part-type="genus">Eriachaenium</tp:taxon-name-part>
              <tp:taxon-name-part taxon-name-part-type="species">magellanicum</tp:taxon-name-part>
            </tp:taxon-name><tp:taxon-authority>C.H. Schultz Bipontinus</tp:taxon-authority><tp:nomenclature-citation-list><tp:nomenclature-citation><tp:taxon-name>
                  <tp:taxon-name-part taxon-name-part-type="genus">Eriachaenium</tp:taxon-name-part> <tp:taxon-name-part taxon-name-part-type="species">magellanicum</tp:taxon-name-part></tp:taxon-name><comment>C.H. Schultz Bipontinus, Flora 38: 120–121. 1855.</comment></tp:nomenclature-citation></tp:nomenclature-citation-list></tp:nomenclature><tp:treatment-sec sec-type="type material" id="SECID0E6PAE"><title>Type material.</title><p>Chile. Prov. Magallanes: Oazy Harbour, s.d. [1850–1853], <italic>W. Lechler 1256</italic> [Holotype: P04388712* ex Herb. Sch. Bip.; isotypes: K000500417!, K000500418!, P04388711*, S10-34491*]</p><p>
              <xref ref-type="bibr" rid="B7">Chaudhri et al. (1972)</xref> list the dates of this trip as 1850–1853.</p></tp:treatment-sec><ref-list><ref id="B7"><mixed-citation xmlns:xlink="http://www.w3.org/1999/xlink" xlink:type="simple">
          <person-group><name name-style="western"><surname>Chaudhri</surname><given-names>MN</given-names></name><name name-style="western"><surname>Vegter</surname><given-names>IH</given-names></name><name name-style="western"><surname>De Wal</surname><given-names>CM</given-names></name></person-group> (<year>1972</year>) <article-title>Index Herbariorium part II (3): Collectors I–L.</article-title> <source>Regnum Vegetabile</source> <volume>86</volume>: <fpage>1</fpage>–<lpage>473</lpage>.</mixed-citation></ref></ref-list></tp:taxon-treatment>
